# Supplementary material for: Novel Strategy of Proxalutamide for the Treatment of Prostate Cancer through Coordinated Blockade of Lipogenesis and Androgen Receptor Axis
Source: Int J Mol Sci. 2021 Dec 8;22(24):13222. doi: 10.3390/ijms222413222 (PMC8704202; doi:10.3390/ijms222413222)
Supplement: Supplementary file 1 [file ijms-22-13222-s001.zip]

Archive with 1 entries (1 files):
- ijms-1418917-supplementary.pdf
